# Supplementary material for: Improving Rice Quality by Regulating the Heading Dates of Rice Varieties without Yield Penalties
Source: Plants (Basel). 2024 Aug 10;13(16):2221. doi: 10.3390/plants13162221 (PMC11360702; doi:10.3390/plants13162221)
Supplement: Supplementary file 1 [file plants-13-02221-s001.zip]

Archive with 6 entries (6 files):
- Figure S1.tif
- Figure S2.tif
- Figure S3.tif
- Figure S4.tif
- Figure S5.tif
- Table S1.xlsx
