# Supplementary material for: Improving Rice Quality by Regulating the Heading Dates of Rice Varieties without Yield Penalties
Source: Plants (Basel). 2024 Aug 10;13(16):2221. doi: 10.3390/plants13162221 (PMC11360702; doi:10.3390/plants13162221)
Supplement: Supplementary file 1 [file plants-13-02221-s001.zip › Table S1.xlsx]

## Sheet: Sheet1
		TableS1 primers and sequences used in this study.
		Primer name	Sequence (5’-3’)	Experiment
		osMADS50-g++	GGCATATTGAAGAACTGCATAGCC	Vector construction
		osMADS50-g--	AAACGGCTATGCAGTTCTTCAATA	Vector construction
		osMADS50-jc-F	CACCAAGGATGTGCATAGTC	Detection of target mutations
		osMADS50-jc-R	CAACCTGCTCCTCAAGCAGC	Detection of target mutations
		Hyg-F1	GCTGTTATGCGGCCATTGTC	PCR-based genotyping of the T-DNA construct
		Hyg-R1	GACGTCTGTCGAGAAGTTTC	PCR-based genotyping of the T-DNA construct
		Cas9-F	ACCAGACACGAGACGACTAA	PCR-based genotyping of the T-DNA construct
		pC1300-R	ATCGGTGCGGGCCTCTTC	PCR-based genotyping of the T-DNA construct
		Actin-F	AGGAAGGCTGGAAGAGGACC	qRT-PCR assay
		Actin-R	CGGGAAATTGTGAGGGACAT	qRT-PCR assay
		qHd1-F	GTGGTACCTTCACAGATCACAA	qRT-PCR assay
		qHd1-R	CTGTTGCTGATGGAATCTGTGTA	qRT-PCR assay
		qGhd7-F	AATCCGGTACGCGTCCAGA	qRT-PCR assay
		qGhd7-R	CCAAGCTCAAGCCTACTAGG	qRT-PCR assay
		qDTH8-F	AAGGAGTCGAAGGAGACGGT	qRT-PCR assay
		qDTH8-R	TCGAACCCCAGCGTGGTCAT	qRT-PCR assay
		qEhd1-F	GGATGCAAGGAAATCATGGA	qRT-PCR assay
		qEhd1-R	AATCCCATCGGAAATCTTGG	qRT-PCR assay
		qHd3a-F	GCTCACTATCATCATCCAGCATG	qRT-PCR assay
		qHd3a-R	CCTTGCTCAGCTATTTAATTGCATAA	qRT-PCR assay
		qRFT1-F	TTCCTGGTACCACTGGAGCA	qRT-PCR assay
		qRFT1-R	GTCTCAGCTTAGCTATAGCT	qRT-PCR assay
		qOsGI-F	TGGAGAAAGGTTGTGGATGC	qRT-PCR assay
		qOsGI-R	GATAGACGGCACTTCAGCAGAT	qRT-PCR assay
		qEf-cd-F	ACTCCTCCTTTCGTCTTCCT	qRT-PCR assay
		qEf-cd-R	GCTTGATTGTGGCTTGGTATTT	qRT-PCR assay
		qMADS34-F	TGACGAGATCGACGTAGAGGCA	qRT-PCR assay
		qMADS34-R	CGAGGGCCTGGAAGAAGTGC	qRT-PCR assay
		qRFL-F	ATGGGCGACGACGACAACGGC	qRT-PCR assay
		qRFL-R	CCGTCCTCGTCGCAGCAGTCCA	qRT-PCR assay
		qMADS50-F	TGCCAAACTGAGAGAGAAGGA	qRT-PCR assay
		qMADS50-R	GTTTCGACATCCATGTTGTC	qRT-PCR assay
